# Supplementary material for: The parasites of my rival are my friends
Source: Front Microbiol. 2023 May 31;14:1135252. doi: 10.3389/fmicb.2023.1135252 (PMC10264602; doi:10.3389/fmicb.2023.1135252)
Supplement: Supplementary file 1 [file Table_1.xlsx]

## Sheet: Summary H. tvaerminnensis
Sample	Treatment	Number of jars	Mean D. magna	Mean D. similis
1	No opponent	6	NA	46.1667
	H. tvaerminnensis exposed	6	10.8333	42
	H. tvaerminnensis exposed+unexposed	6	16.6667	37.1667
	unexposed	6	23	46.3333
2	No opponent	6	NA	34.3333
	H. tvaerminnensis exposed	6	8.66667	33.6667
	H. tvaerminnensis exposed+unexposed	6	19.6667	28.3333
	unexposed	6	25.8333	37.1667
3	No opponent	6	NA	30.5
	H. tvaerminnensis exposed	6	7.33333	19.6667
	H. tvaerminnensis exposed+unexposed	6	15.1667	20.5
	unexposed	6	20.1667	25.1667
4	No opponent	6	NA	30.3333
	H. tvaerminnensis exposed	6	3.16667	20.1667
	H. tvaerminnensis exposed+unexposed	6	14.1667	12.6667
	unexposed	6	27.5	16.3333
5	No opponent	6	NA	19.8333
	H. tvaerminnensis exposed	6	10.8333	10.5
	H. tvaerminnensis exposed+unexposed	6	22.6667	8.5
	unexposed	6	38.6667	1.83333
6	No opponent	6	NA	11
	H. tvaerminnensis exposed	6	14.8333	6.83333
	H. tvaerminnensis exposed+unexposed	6	12.3333	6.33333
	unexposed	6	25.1667	0.333333
7	No opponent	6	NA	52.8333
	H. tvaerminnensis exposed	6	33.6667	15.8333
	H. tvaerminnensis exposed+unexposed	6	35.5	9.83333
	unexposed	6	44.5	0.333333
8	No opponent	6	NA	13.8333
	H. tvaerminnensis exposed	6	25	10.5
	H. tvaerminnensis exposed+unexposed	6	18.8333	9.16667
	unexposed	6	34.1667	0.166667
9	No opponent	6	NA	18.3333
	H. tvaerminnensis exposed	6	29.5	7.5
	H. tvaerminnensis exposed+unexposed	6	25.3333	7
	unexposed	6	54.8333	0
10	No opponent	6	NA	46.3333
	H. tvaerminnensis exposed	6	19	7.16667
	H. tvaerminnensis exposed+unexposed	6	9.16667	10.6667
	unexposed	6	54.3333	0
12	No opponent	6	NA	35.6667
	H. tvaerminnensis exposed	6	5.83333	11.1667
	H. tvaerminnensis exposed+unexposed	6	6.33333	9.33333
	unexposed	6	49.3333	0
14	No opponent	6	NA	60.5
	H. tvaerminnensis exposed	6	17.6667	8.16667
	H. tvaerminnensis exposed+unexposed	6	20.6667	10.8333
	unexposed	6	77.6667	0

## Sheet: Summary P. ramosa
Sample	Treatment	Number of jars	Mean D. magna	Mean D. similis
1	No opponent	6	NA	36.2
	P. ramosa exposed	5	0.4	32.8
	P. ramosa exposed+unexposed	5	9.33333	23
	unexposed	6	15.5	29.2
2	No opponent	6	NA	23.3
	P. ramosa exposed	5	0.4	25
	P. ramosa exposed+unexposed	5	11.3333	19.2
	unexposed	6	18.6667	17.3
3	No opponent	6	NA	29.2
	P. ramosa exposed	5	0.4	26.2
	P. ramosa exposed+unexposed	5	18	9.4
	unexposed	6	38	15.3
4	No opponent	6	NA	30.9
	P. ramosa exposed	5	2.2	33.6
	P. ramosa exposed+unexposed	5	33.2	19.6
	unexposed	6	63.5	17.5
5	No opponent	6	NA	41.5
	P. ramosa exposed	5	0.8	35.8
	P. ramosa exposed+unexposed	5	12.6	12.4
	unexposed	6	30.8333	14.5
6	No opponent	6	NA	27.7
	P. ramosa exposed	5	5.8	24
	P. ramosa exposed+unexposed	5	16.4	9.6
	unexposed	6	28	6.7
7	No opponent	6	NA	44
	P. ramosa exposed	5	0.2	25.2
	P. ramosa exposed+unexposed	5	11	12
	unexposed	6	26.3333	5
8	No opponent	6	NA	48
	P. ramosa exposed	5	5.2	28.6
	P. ramosa exposed+unexposed	5	14.6	4.4
	unexposed	6	28.1667	4.3
9	No opponent	6	NA	51
	P. ramosa exposed	5	17.4	29
	P. ramosa exposed+unexposed	5	16.6	3.4
	unexposed	6	48	0.7
10	No opponent	6	NA	46
	P. ramosa exposed	5	18.4	29.2
	P. ramosa exposed+unexposed	5	21.8	6.2
	unexposed	6	26.1667	1.5
11	No opponent	6	NA	46.8333
	P. ramosa exposed	5	9.6	27.8
	P. ramosa exposed+unexposed	5	18.4	6.6
	unexposed	6	40.6667	0.166667
12	No opponent	6	NA	39.6667
	P. ramosa exposed	5	4.6	40
	P. ramosa exposed+unexposed	5	11.8	10
	unexposed	6	31	0.333333
13	No opponent	6	NA	64.8333
	P. ramosa exposed	5	7.2	23.6
	P. ramosa exposed+unexposed	5	21	15.6
	unexposed	6	84	0
14	No opponent	6	NA	50.6667
	P. ramosa exposed	5	4.2	28
	P. ramosa exposed+unexposed	5	11.6	17.8
	unexposed	6	35.3333	0
15	No opponent	6	NA	41.5
	P. ramosa exposed	5	8.8	26
	P. ramosa exposed+unexposed	5	13	18.6
	unexposed	6	40	0
16	No opponent	6	NA	42.1667
	P. ramosa exposed	5	4.6	24.8
	P. ramosa exposed+unexposed	5	16.8	18.6
	unexposed	6	60.3333	0
18	No opponent	6	NA	26.3333
	P. ramosa exposed	5	2.2	11.8
	P. ramosa exposed+unexposed	5	6.6	14.4
	unexposed	6	49.6667	0
20	No opponent	6	NA	57.5
	P. ramosa exposed	5	8.6	19.6
	P. ramosa exposed+unexposed	5	13.6	13.8
	unexposed	4	34.5	0
22	No opponent	6	NA	92.3333
	P. ramosa exposed	5	30.8	13
	P. ramosa exposed+unexposed	5	12.2	11.4
	unexposed	4	58.5	0
25	No opponent	6	NA	51.6667
	P. ramosa exposed	5	24.4	15.3333
	P. ramosa exposed+unexposed	5	15.6	15
	unexposed	1	83	0
28	No opponent	6	NA	37.1667
	P. ramosa exposed	5	20.4	6.33333
	P. ramosa exposed+unexposed	5	28	9
	unexposed	1	78	0
